# Supplementary material for: Clinical transplantation using negative pressure ventilation ex situ lung perfusion with extended criteria donor lungs
Source: Nat Commun. 2020 Nov 13;11:5765. doi: 10.1038/s41467-020-19581-4 (PMC7666579; doi:10.1038/s41467-020-19581-4)
Supplement: Supplementary file 4 — Source Data [file 41467_2020_19581_MOESM4_ESM.xlsx]

## Sheet: Figure 1a
Figure 1a
Time (hour)	Run / Data	Dynamic Compliance(mL/cmH2O)
1	1	66.6
2	1	77.5
1	2	42.8
2	2	44.3
3	2	43.8
1	3	59.2
2	3	61.6
3	3	58.1
1	4	48.5
2	4	47.2
3	4	51.8
1	5	66.9
2	5	71.2
1	6	49.8
2	6	51.8
1	7	36.6
2	7	38.9
1	8	45.8
2	8	45.2
1	9	45.2
2	9	50.3
3	9	53.4
1	10	62.8
2	10	61.4
3	10	59.5
1	11	64.1
2	11	62.4
3	11	57.5
1	12	56.5
2	12	54
3	12	52.5

## Sheet: Figure 1b
Figure 1b
Time (hour)	Run / Data	Transpulmonary pressure (cmH2O)
1	1	15
2	1	13.3
1	2	18.2
2	2	18.4
3	2	18.2
1	3	13.7
2	3	13.5
3	3	13.7
1	4	17.2
2	4	17.1
3	4	18.2
1	5	12.5
2	5	12.8
1	6	10.9
2	6	10.7
1	7	15
2	7	14.9
1	8	12.8
2	8	12.6
1	9	13.8
2	9	14.3
3	9	14.6
1	10	13
2	10	12.9
3	10	13
1	11	12.3
2	11	12.5
3	11	14.4
1	12	12.1
2	12	12.1
3	12	12.5

## Sheet: Figure 1c
Figure 1c
Time (hour)	Run / Data	Pulmonary Artery Pressure (mmHg)
1	1	21.3
2	1	22.5
1	2	22.5
2	2	23.2
3	2	23.2
1	3	29.9
2	3	25.5
3	3	25.9
1	4	15.8
2	4	15.5
3	4	15
1	5	12.3
2	5	11.3
1	6	11.2
2	6	10.8
1	7	17.9
2	7	20.7
1	8	24.4
2	8	24.9
1	9	14.3
2	9	13.2
3	9	13.3
1	10	18
2	10	16.3
3	10	15.3
1	11	20
2	11	21.9
3	11	16.3
1	12	13.1
2	12	13
3	12	13.4

## Sheet: Figure 1d
Figure 1d
Time (hour)	Run / Data	Pulmonary Vascular Resistance (dyne sec cm-5)
1	1	440
2	1	391
1	2	600
2	2	558
3	2	521
1	3	756
2	3	711
3	3	719
1	4	457
2	4	433
3	4	414
1	5	276
2	5	434
1	6	351
2	6	347
1	7	465
2	7	458
1	8	553
2	8	478
1	9	519
2	9	464
3	9	433
1	10	455
2	10	441
3	10	459
1	11	511
2	11	527
3	11	476
1	12	338
2	12	286
3	12	324
